# Supplementary material for: Macrophage Activation in the Dorsal Root Ganglion in Rats Developing Autotomy after Peripheral Nerve Injury
Source: Int J Mol Sci. 2021 Nov 26;22(23):12801. doi: 10.3390/ijms222312801 (PMC8657625; doi:10.3390/ijms222312801)
Supplement: Supplementary file 1 [file ijms-22-12801-s001.zip]

Archive with 1 entries (1 files):
- ijms-1365442-supplementary.pdf
